# Supplementary material for: Semiautomatic mapping of a national drug terminology to standardised OMOP drug concepts using publicly available supplementary information
Source: BMC Med Res Methodol. 2025 Sep 26;25:213. doi: 10.1186/s12874-025-02669-0 (PMC12465475; doi:10.1186/s12874-025-02669-0)
Supplement: Supplementary file 1 — Supplementary Material 1. [file 12874_2025_2669_MOESM1_ESM.xls]

## Sheet: Sheet1
Supplementary data source	Description	Attribute	Description	See usage in mapping scripts [34]
OMOP CTD	Comparative Toxicogenomics Database (CTD) (retrieved from OHDSI’s Athena)	CONCEPT.concept_name	substance names	omop/sql/inn_ctd.sql
		CONCEPT.concept_code	CAS numbers (Chemical Abstract Service Registry Number)
		CONCEPT_SYNONYM.concept_synonym_name	substance name synonyms in various languages	omop/sql/inn_ctd_syn.sql
		CONCEPT_RELATIONSHIP.*	‘Maps to’ relationships are used to link CTD concepts to RxN/E Ingredients	omop/sql/inn_ctd.sql
OMOP ATC	ATC drug classification system (retrieved from OHDSI’s Athena)	CONCEPT.concept_code	ATC codes	omop/sql/atc_rx.sql
		CONCEPT_RELATIONSHIP.*	using the 'ATC - RxNorm pr lat' relationships, ATC codes are assigned to RxN/E Ingredients and Precise Ingredient
EDQM-RX	Mapping from RxNorm Dose Forms to EDQM Dose Forms used for drugs described by the European Medicines Agency (EMA)	sheet ‘Ontology + RxNorm’ column C ‘EDQM DOSAGE FORMS’	EDQM dosage forms	aux/edqm_rx.py
		sheet ‘Ontology + RxNorm’ column D ‘RXNORM DOSAGE FORMS’	RxNorm dose forms assigned to EDQM dose forms
EMA-PI	URLs to product information sheets for drug products recognized by EMA	Domain	only product information sheets with domain “human” are used	aux/ema_pi.py
		URL(currentwebsite)	URLs used to do download the product information sheet documents
		downloaded PDFs	From the downloaded PDFs, ‘PHARMACEUTICAL FORM’ and ‘MARKETING AUTHORISATION NUMBER’ starting with ‘EU/’ are extracted and used tp assign EDQM dose forms to EU registration numbers
SMS	Substance names in various European Languages	Status	only substances marked with ‘Current’ are considered	aux/sms.py
		Substance_Domain	only ‘Human use’ substances are considered
		Language	to determine the language of this substance name
		Substance_Name	textual name of a substance (and its synonyms)
BEZVO	Substance names required to be used in regulatory affairs in Germany. This dataset is given as XML document	SUBSTANCES/SUBSTANCE/CAS	CAS numbers (Chemical Abstract Service Registry Number) of a given substance	aux/bezvo.py
		SUBSTANCES/SUBSTANCE/HBEZ1	Substance names and synonyms
		SUBSTANCES/SUBSTANCE/HBEZ2
		SUBSTANCES/SUBSTANCE/HBEZ3
		SUBSTANCES/SUBSTANCE/TSYN
TTT	Mapping of Hungarian medicines to RxNorm and RxNorm Extension, mapped by hand in 2021	EU	EU registration numbers	-
		Rx_ClinicalDrugBox	assigned RxN/E concept of class clinical drug box
		Rx_ClinicalDrug	assigned RxN/E concept of class clinical drug

## Sheet: Sheet2
Supplementary data source	Description	Attribute	Description	Link
OMOP CTD	Concepts from the Comparative Toxicogenomics Database (CTD) incorporated into OMOP’s vocabularies. Concepts use the CAS numbers (Chemical Abstract Service Registry Number) as code	CONCEPT.concept_id		omop/sql/inn_ctd.sql
		CONCEPT.concept_name	substance name
		CONCEPT.concept_code	CAS numbers (Chemical Abstract Service Registry Number)
		CONCEPT_SYNONYM.concept_synonym_name	substance name synonyms in various languages	omop/sql/inn_ctd_syn.sql
		CONCEPT_RELATIONSHIP.*	‘Maps to’ relationship is used to link CTD concepts to RxN/E Ingredients	omop/sql/inn_ctd.sql
OMOP ATC	Concepts from the World Health Organizations (WHO) ATC drug classification system. These concepts are augmented by OMOP with a variety of relationships to RxNorm and RxNorm Extension.	CONCEPT.concept_code	ATC code	omop/sql/atc_rx.sql
		CONCEPT_RELATIONSHIP.*	using the 'ATC - RxNorm pr lat' relationship, ATC codes are assigned to RxN/E Ingredients (and Precise Ingredient)	omop/sql/atc_rx.sql
EDQM-RX	Mapping from RxNorm Dose Forms to EDQM Dose Forms used for drugs described by the European Medicines Agency (EMA)	sheet ‘Ontology + RxNorm’ column C ‘EDQM DOSAGE FORMS’	EDQM dosage forms	aux/edqm_rx.py
		sheet ‘Ontology + RxNorm’ column D ‘RXNORM DOSAGE FORMS’	RxNorm doseforms assigned to EDQM dose forms	aux/edqm_rx.py
EMA-PI	URLs to product information sheets for drug products recognized by EMA	Domain	only product information sheets with domain “human” are used	aux/ema_pi.py
		URL(currentwebsite)	URLs used to do download the product information sheet documents	aux/ema_pi.py
		downloaded PDFs	From the downloaded PDFs, ‘PHARMACEUTICAL FORM’ and ‘MARKETING AUTHORISATION NUMBER’ starting with ‘EU/’ are extracted and used tp assign EDQM dose forms to EU registration numbers	aux/ema_pi.py
SMS	Substance names in various European Languages	Status	only substances marked with ‘Current’ are considered	aux/sms.py
		Substance_Domain	only ‘Human use’ substances are considered	aux/sms.py
		Language	to determine the language of this substance name	aux/sms.py
		Substance_Name	textual name of a substance (and its synonyms)	aux/sms.py
BEZVO	Substance names required to be used in regulatory affairs in Germany. This dataset is given as XML document	SUBSTANCES/SUBSTANCE/CAS	CAS numbers (Chemical Abstract Service Registry Number) of a given substance	aux/bezvo.py
		SUBSTANCES/SUBSTANCE/HBEZ1	Substance name and synonyms
		SUBSTANCES/SUBSTANCE/HBEZ2
		SUBSTANCES/SUBSTANCE/HBEZ3
		SUBSTANCES/SUBSTANCE/TSYN
TTT	Mapping of Hungarian medicines to RxNorm and RxNorm Extension, mapped by hand in 2021	EU	EU registration numbers
		Rx_ClinicalDrugBox	assigned RxN/E concept of class clinical drug box
		Rx_ClinicalDrug	assigned RxN/E concept of class clinical drug
